# Supplementary material for: A Novel Nitrogen Metabolism Pathway in Strain Gordonia sp. TD-46: Genomic and Enzymatic Evidence
Source: Biology (Basel). 2026 May 17;15(10):799. doi: 10.3390/biology15100799 (PMC13203658; doi:10.3390/biology15100799)
Supplement: Supplementary file 1 [file biology-15-00799-s001.zip]

Archive with 11 entries (10 files):
- Figure S1. Classification Chart of GO Annotation Results.pdf
- Figure S2. COG Functional Classification of Strain TD-46.pdf
- Figure S3 Species Distribution Chart of Strain TD-46 Based on NR Database.pdf
- Figure S4. the original Gel electrophoresis figures and SDS-PAGE figures .pdf
- File S1. WB figures/
- File S1. WB figures/crude GDH enzyme.tif
- File S1. WB figures/crude GS enzyme.tif
- File S1. WB figures/GDH enzyme.tif
- File S1. WB figures/gene of interest.Tif
- File S1. WB figures/GS enzyme.tif
- Table S1 Statistics of Gene Prediction Results.pdf
